# Supplementary material for: Hall Effect Anisotropy in the Paramagnetic Phase of Ho0.8Lu0.2B12 Induced by Dynamic Charge Stripes
Source: Molecules. 2023 Jan 9;28(2):676. doi: 10.3390/molecules28020676 (PMC9863903; doi:10.3390/molecules28020676)
Supplement: Supplementary file 1 [file molecules-28-00676-s001.zip]

Archive with 1 entries (1 files):
- molecules-2050624-supplementary.pdf
